# Supplementary material for: A Novel Bayesian DNA Motif Comparison Method for Clustering and Retrieval
Source: PLoS Comput Biol. 2008 Feb 29;4(2):e1000010. doi: 10.1371/journal.pcbi.1000010 (PMC2265534; doi:10.1371/journal.pcbi.1000010)
Supplement: Table S3 — List of differential motifs. (0.04 MB XLS) [file pcbi.1000010.s009.xls]

## Sheet: tf_altered_motifs
				Supplementary table 3
				Differential motifs
TF	condition1	condition2	motif	differential p-value	enrich cond1	coverage cond1	#bound cond1	#motif cond1	enrich cond2	coverage cond2	#bound cond2	#motif cond2
AFT2	H2O2Hi	H2O2Lo	third.node649	1.13e-06	7.84813e-17	0.64	34	22	0.0399055	0.15	59	9
AFT2	H2O2Hi	H2O2Lo	PDR1_YPD.Seed.m3	0.00440515	3.19386e-14	0.58	34	20	1.73949e-06	0.28	59	17
AFT2	H2O2Hi	H2O2Lo	IME4_YPD.AlignAce.m11	0.00026962	2.53463e-19	0.67	34	23	3.30859e-07	0.28	59	17
AFT2	H2O2Lo	H2O2Hi	AFT2_H2O2Lo.node4	0.00985224	2.31863e-18	0.5	59	30	0.00404116	0.23	34	8
AFT2	H2O2Lo	H2O2Hi	AFT2_H2O2Lo.Seed.m4	0.00035914	5.48834e-10	0.35	59	21	0.929731	0.02	34	1
AFT2	H2O2Hi	YPD	third.node649	0.0148837	2.10353e-14	0.51	45	23	0.303603	0.14	14	2
AFT2	H2O2Hi	YPD	PDR1_YPD.Seed.m3	0.0300406	3.10575e-12	0.46	45	21	0.305198	0.14	14	2
AFT2	H2O2Hi	YPD	IME4_YPD.AlignAce.m11	0.0363811	1.15448e-16	0.53	45	24	0.0704076	0.21	14	3
AFT2	YPD	H2O2Hi	AFT2_YPD.meme_c.m2	0.00024601	0.000262903	0.42	14	6	0.850184	0.04	45	2
AFT2	H2O2Lo	YPD	third.node477	0.028729	4.46058e-12	0.35	71	25	0.66791	0.06	15	1
AFT2	H2O2Lo	YPD	AFT2_H2O2Lo.node4	0.00092624	5.01369e-24	0.53	71	38	0.707782	0.06	15	1
AFT2	H2O2Lo	YPD	AFT2_H2O2Lo.Seed.m4	0.0354666	1.09531e-10	0.33	71	24	0.689567	0.06	15	1
AFT2	YPD	H2O2Lo	AFT2_YPD.meme_c.m2	0.00016153	0.0004114	0.4	15	6	0.770637	0.05	71	4
DAL81	RAPA	YPD	third.node390	0.00023085	1.66049e-12	0.38	63	24	1	0	26	0
DAL81	RAPA	YPD	GLN3_RAPA.converge.m3	0.0479031	3.89257e-12	0.2	63	13	0.320447	0.03	26	1
DAL81	RAPA	YPD	DAL81_RAPA.Seed.m5	0.00110287	6.55311e-10	0.31	63	20	1	0	26	0
DIG1	BUT14	Alpha	third.node234	4.18e-06	1.98912e-16	0.45	48	22	0.0170024	0.11	90	10
DIG1	BUT14	Alpha	DIG1_BUT14.Seed.m3	5.9e-07	2.90655e-13	0.43	48	21	0.363754	0.07	90	7
DIG1	Alpha	BUT14	DIG1_Alpha.node1	0.00144819	8.75864e-23	0.41	90	37	0.0211488	0.14	48	7
DIG1	Alpha	BUT14	DIG1_Alpha.meme_c.m1	0.00012191	7.65639e-25	0.42	90	38	0.125135	0.1	48	5
DIG1	Alpha	BUT90	DIG1_Alpha.meme_c.m1	0.00049866	5.21305e-21	0.39	87	34	0.786422	0.03	27	1
DIG1	BUT14	YPD	third.node234	0.00233264	2.28663e-11	0.41	39	16	0.0356094	0.12	48	6
DIG1	BUT14	YPD	DIG1_BUT14.Seed.m3	3.7e-06	4.90745e-12	0.46	39	18	0.826666	0.04	48	2
GAL4	YPD	GAL	ARR1_H2O2Hi.meme_c.m2	0.00252522	2.19828e-06	0.61	13	8	0.19047	0.14	27	4
GAL4	YPD	GAL	YAP5_YPD.node4	4.106e-05	1.06431e-07	0.69	13	9	0.677351	0.07	27	2
GAL4	YPD	GAL	GAL4_YPD.Seed.m1	0.00098671	9.86036e-07	0.53	13	7	0.395209	0.07	27	2
GAL4	GAL	YPD	GAL4.node2	0.0432579	0.000234557	0.25	27	7	1	0	13	0
GAL4	YPD	RAFF	ARR1_H2O2Hi.meme_c.m2	0.0004227	9.13033e-07	0.66	12	8	0.264864	0.12	31	4
GAL4	YPD	RAFF	YAP5_YPD.node4	0.0002197	3.53887e-08	0.75	12	9	0.115122	0.16	31	5
GAL4	YPD	RAFF	GAL4_YPD.Seed.m1	0.00564845	4.75469e-07	0.58	12	7	0.0177876	0.16	31	5
GCR2	SM	YPD	third.node185	0.00778177	1.39459e-07	0.26	52	14	0.784831	0.03	30	1
GCR2	SM	YPD	GCR2_SM.Seed.m4	0.00713575	1.78146e-06	0.32	52	17	0.773575	0.06	30	2
GLN3	SM	RAPA	MAC1_H2O2Hi.meme_c.m2	0.0285348	0.000130076	0.32	34	11	0.106945	0.14	71	10
GLN3	SM	RAPA	GLN3_SM.converge.m1	3e-08	3.38498e-13	0.61	34	21	0.867642	0.07	71	5
GLN3	SM	RAPA	GLN3_SM.Seed.m2	6e-08	1.23755e-12	0.52	34	18	0.754765	0.05	71	4
HAP2	RAPA	YPD	third.node390	0.0234503	1.90899e-06	0.3	46	14	0.770159	0.05	20	1
HAP2	YPD	RAPA	HAP2_YPD.meme_c.m1	5.249e-05	3.33727e-07	0.65	20	13	0.508366	0.15	46	7
IME4	YPD	H2O2Hi	third.node103	6e-08	5.25545e-13	0.6	35	21	0.958023	0.04	47	2
IME4	YPD	H2O2Hi	AFT2_H2O2Hi.converge.m9	1.8e-07	9.56264e-15	0.6	35	21	0.757111	0.06	47	3
IME4	YPD	H2O2Hi	IME4_YPD.AlignAce.m11	7e-08	1.70158e-17	0.62	35	22	1	0	47	0
IME4	H2O2Hi	YPD	IME4_H2O2Hi.meme_c.m1	0.00542607	4.64769e-06	0.25	47	12	0.856536	0.02	35	1
LEU3	SM	YPD	ZAP1_YPD.meme_c.m3	0.00404415	0.000283903	0.38	18	7	1	0	17	0
MBP1	H2O2Hi	H2O2Lo	third.node182	3e-08	4.40343e-34	0.66	65	43	0.910301	0.03	32	1
MBP1	H2O2Hi	H2O2Lo	MBP1_H2O2Hi.node50	0.00144483	1.05034e-11	0.26	65	17	1	0	32	0
MBP1	H2O2Hi	H2O2Lo	third.node406	5e-08	1.42573e-27	0.63	65	41	1	0	32	0
MBP1	H2O2Hi	H2O2Lo	MBP1_H2O2Hi.converge.m17	0.00022058	5.27395e-13	0.38	65	25	0.907015	0.03	32	1
MBP1	H2O2Hi	H2O2Lo	MBP1.node21	5.112e-05	3.96223e-22	0.47	65	31	0.548569	0.06	32	2
MBP1	H2O2Hi	H2O2Lo	MBP1.node14	4e-08	1.71783e-34	0.67	65	44	1	0	32	0
MBP1	H2O2Hi	YPD	third.node182	5.356e-05	4.72265e-26	0.62	54	34	2.24473e-06	0.26	65	17
MBP1	H2O2Hi	YPD	third.node406	5.356e-05	5.29285e-23	0.62	54	34	3.71859e-05	0.26	65	17
MBP1	H2O2Hi	YPD	MBP1.node21	0.0011431	4.22333e-20	0.5	54	27	1.18827e-05	0.21	65	14
MBP1	H2O2Hi	YPD	MBP1.node14	0.00083979	2.89689e-25	0.62	54	34	5.9699e-09	0.32	65	21
MBP1	YPD	H2O2Lo	third.node182	0.00501354	9.01505e-14	0.35	81	29	0.278309	0.1	37	4
MBP1	YPD	H2O2Lo	MBP1.node14	0.00051828	1.0064e-18	0.43	81	35	0.312448	0.1	37	4
MSN2	H2O2Hi	Acid	MSN2_H2O2Hi.node1	0.0105641	1.24352e-12	0.26	61	16	1	0	20	0
MSN2	Acid	H2O2Hi	XBP1_H2O2Lo.Seed.m5	0.015753	0.000300906	0.35	20	7	0.139994	0.11	61	7
MSN2	Acid	H2O2Hi	MSN2_Acid.node1	1.431e-05	3.81804e-05	0.35	20	7	0.960336	0.01	61	1
MSN2	Acid	H2O2Lo	third.node361	0.0028347	2.71962e-06	0.38	26	10	0.458697	0.07	38	3
MSN2	Acid	H2O2Lo	XBP1_H2O2Lo.Seed.m5	0.041412	4.4966e-05	0.34	26	9	0.129362	0.13	38	5
MSN2	Acid	H2O2Lo	MSN2_Acid.node1	0.0028347	2.82098e-07	0.38	26	10	0.309132	0.07	38	3
MSN4	H2O2Hi	H2O2Lo	MSN2_H2O2Hi.Seed.m1	0.0364855	2.73515e-05	0.29	57	17	1	0	11	0
MSN4	H2O2Hi	YPD	MSN2_H2O2Hi.node1	0.00094006	1.3911e-11	0.25	60	15	1	0	37	0
MSN4	YPD	H2O2Hi	MSN4_Acid.meme_c.m5	0.00902112	9.18238e-07	0.4	37	15	0.07017	0.16	60	10
MSN4	YPD	H2O2Hi	MSN4_YPD.Seed.m1	0.0262281	2.67434e-06	0.29	37	11	0.0441596	0.11	60	7
MSN4	YPD	H2O2Hi	GCN4_SM.kellis.m12	0.00100041	1.189e-07	0.21	37	8	0.636565	0.01	60	1
MSN4	YPD	H2O2Lo	GCN4_SM.kellis.m12	0.0412597	3.39196e-07	0.19	42	8	1	0	19	0
MSN4	H2O2Lo	YPD	MSN2_H2O2Hi.node1	5.095e-05	9.25601e-09	0.42	19	8	0.664305	0.02	42	1
NRG1	H2O2Lo	H2O2Hi	ROX1_H2O2Lo.Seed.m2	0.00173584	2.06021e-07	0.37	29	11	0.0123496	0.12	91	11
NRG1	H2O2Lo	H2O2Hi	third.node659	0.00517645	1.12248e-07	0.41	29	12	0.00083224	0.16	91	15
NRG1	H2O2Lo	H2O2Hi	NRG1_H2O2Lo.Seed.m5	0.00025441	1.52318e-10	0.51	29	15	0.000604253	0.17	91	16
NRG1	H2O2Hi	H2O2Lo	third.node809	0.0040682	3.45361e-18	0.47	91	43	0.216542	0.17	29	5
NRG1	H2O2Hi	H2O2Lo	NRG1_H2O2Hi.mdscan.m2	0.0174973	7.35603e-20	0.37	91	34	0.0804842	0.13	29	4
NRG1	H2O2Hi	H2O2Lo	NRG1_H2O2Hi.node28	6e-08	1.18947e-42	0.62	91	57	0.891104	0.03	29	1
NRG1	YPD	H2O2Hi	NRG1_YPD.Seed.m4	0.00132927	3.7975e-08	0.42	45	19	0.0603156	0.16	85	14
NRG1	YPD	H2O2Hi	NRG1_YPD.Seed.m1	0.0338903	1.47125e-08	0.4	45	18	0.000116006	0.22	85	19
NRG1	YPD	H2O2Hi	third.node659	0.0101856	8.8137e-08	0.33	45	15	0.00964038	0.14	85	12
NRG1	H2O2Hi	YPD	third.node809	0.00225255	3.24342e-15	0.44	85	38	0.121981	0.17	45	8
NRG1	H2O2Hi	YPD	NRG1_H2O2Hi.mdscan.m2	0.00142314	7.21827e-19	0.37	85	32	0.111671	0.11	45	5
NRG1	H2O2Hi	YPD	NRG1_H2O2Hi.node28	1.2e-07	7.62238e-37	0.6	85	51	0.232916	0.11	45	5
PHO2	YPD	SM	PHO2_YPD.Seed.m2	0.00775386	1.77245e-06	0.3	30	9	0.687376	0.03	28	1
PHO2	YPD	SM	PHO2_YPD.Seed.m1	0.00325035	7.37479e-06	0.26	30	8	1	0	28	0
PHO2	SM	YPD	PHO2_SM.meme_c.m1	0.00135013	8.40274e-10	0.57	28	16	0.176219	0.16	30	5
PHO4	YPD	Pi-	PHO4_YPD.Seed.m5	0.028783	1.14097e-10	0.37	58	22	0.266564	0.13	23	3
PHO4	YPD	Pi-	PHO4_YPD.Seed.m1	0.0355244	6.82641e-06	0.31	58	18	0.680813	0.08	23	2
PHO4	Pi-	YPD	third.node218	2e-07	1.47296e-09	0.52	23	12	0.873468	0.03	58	2
PHO4	Pi-	YPD	PHO4_Pi-.node25	4.73e-06	2.56607e-08	0.47	23	11	0.694137	0.05	58	3
PHO4	Pi-	YPD	PHO4_Pi-.meme_c.m2	1.8e-07	7.37325e-11	0.6	23	14	0.649405	0.06	58	4
RCS1	SM	H2O2Hi	RCS1_SM.meme_c.m1	0.00506205	7.02939e-07	0.4	20	8	0.179793	0.08	35	3
RCS1	H2O2Hi	SM	RCS1_H2O2Hi.node18	0.00212329	3.17212e-13	0.51	35	18	0.364586	0.1	20	2
RCS1	H2O2Hi	YPD	RCS1_H2O2Hi.node18	0.00011383	4.90817e-12	0.48	35	17	0.829743	0.03	27	1
RCS1	H2O2Hi	YPD	RCS1_H2O2Hi.converge.m6	0.0114648	2.27098e-08	0.4	35	14	0.276871	0.11	27	3
RCS1	H2O2Hi	YPD	RCS1_H2O2Lo.node8	0.0346299	1.91188e-07	0.34	35	12	0.187539	0.11	27	3
RCS1	H2O2Lo	SM	third.node477	0.00617713	1.96915e-14	0.41	63	26	0.713358	0.05	17	1
RCS1	H2O2Lo	SM	AFT2_H2O2Lo.node4	0.0179562	2.69952e-14	0.42	63	27	0.391225	0.11	17	2
RCS1	H2O2Lo	SM	RCS1_H2O2Lo.node8	0.0307543	6.78785e-16	0.39	63	25	0.243434	0.11	17	2
RCS1	SM	H2O2Lo	RCS1_SM.meme_c.m1	0.00169319	2.86727e-06	0.41	17	7	0.0475008	0.09	63	6
RCS1	H2O2Lo	YPD	third.node477	0.00137728	1.24545e-14	0.4	67	27	0.599445	0.07	28	2
RCS1	H2O2Lo	YPD	AFT2_H2O2Lo.node4	0.00137728	1.6765e-13	0.4	67	27	0.658605	0.07	28	2
RCS1	H2O2Lo	YPD	RCS1_H2O2Lo.node8	0.0190704	3.35932e-16	0.38	67	26	0.0670847	0.14	28	4
RCS1	SM	YPD	RCS1_SM.meme_c.m1	0.0191276	1.48283e-05	0.33	21	7	0.329424	0.07	28	2
REB1	H2O2Lo	H2O2Hi	REB1_H2O2Lo.kellis.m4	0.00069685	1.74192e-42	0.51	144	74	0.169944	0.15	26	4
REB1	H2O2Lo	H2O2Hi	third.node190	1.833e-05	1.48046e-93	0.86	144	124	3.34277e-06	0.5	26	13
REB1	H2O2Lo	H2O2Hi	REB1_H2O2Lo.AlignAce.m7	0.0209899	8.45078e-26	0.38	144	56	0.145434	0.15	26	4
REB1	H2O2Lo	H2O2Hi	third.node491	0.00025853	9.0667e-46	0.45	144	66	0.427154	0.07	26	2
REB1	YPD	H2O2Hi	REB1_H2O2Lo.kellis.m4	0.00038	1.76564e-26	0.52	86	45	0.0687281	0.17	35	6
REB1	YPD	H2O2Hi	third.node190	0.00747972	7.6881e-54	0.84	86	73	2.72332e-12	0.62	35	22
REB1	YPD	H2O2Hi	third.node491	0.00060233	2.36907e-29	0.47	86	41	0.0421002	0.14	35	5
ROX1	H2O2Lo	H2O2Hi	ROX1_H2O2Lo.Seed.m2	0.0255885	3.02466e-11	0.33	60	20	0.0591197	0.13	38	5
ROX1	H2O2Lo	H2O2Hi	third.node659	0.0170196	7.70882e-11	0.35	60	21	0.103214	0.13	38	5
ROX1	H2O2Hi	H2O2Lo	ROX1_H2O2Hi.Seed.m4	1.06e-06	3.3624e-15	0.57	38	22	0.202442	0.11	60	7
ROX1	H2O2Hi	H2O2Lo	ROX1_H2O2Hi.Seed.m1	3.27e-06	5.60632e-12	0.55	38	21	0.40941	0.11	60	7
ROX1	H2O2Hi	H2O2Lo	ROX1_H2O2Hi.Seed.m3	0.00050382	5.01123e-12	0.65	38	25	0.00411252	0.3	60	18
ROX1	H2O2Hi	YPD	ROX1_H2O2Hi.Seed.m4	5e-08	2.52065e-14	0.56	37	21	0.765809	0.06	64	4
ROX1	H2O2Hi	YPD	ROX1_H2O2Hi.Seed.m1	2.44e-06	3.13932e-11	0.54	37	20	0.477966	0.1	64	7
ROX1	H2O2Hi	YPD	ROX1_H2O2Hi.Seed.m3	1.25e-06	2.12873e-11	0.64	37	24	0.433782	0.17	64	11
ROX1	YPD	H2O2Hi	ROX1_YPD.Seed.m4	0.0039064	2.27257e-11	0.25	64	16	0.668145	0.02	37	1
ROX1	YPD	H2O2Hi	third.node659	0.0465964	2.19151e-09	0.31	64	20	0.0944822	0.13	37	5
ROX1	H2O2Lo	YPD	ROX1_H2O2Lo.Seed.m2	0.0367967	8.9568e-06	0.25	48	12	0.174137	0.09	53	5
ROX1	YPD	H2O2Lo	ROX1_YPD.Seed.m4	0.0129187	2.67941e-07	0.2	53	11	0.412818	0.04	48	2
RTG3	H2O2Hi	H2O2Lo	RTG3_H2O2Hi.meme_c.m1	0.038912	2.06644e-07	0.5	24	12	1	0	5	0
RTG3	H2O2Hi	RAPA	RTG3_H2O2Hi.meme_c.m2	1.49e-06	1.46347e-07	0.6	20	12	0.90079	0.06	47	3
RTG3	H2O2Hi	RAPA	RTG3_H2O2Hi.meme_c.m1	3.793e-05	2.15477e-05	0.45	20	9	0.929171	0.04	47	2
RTG3	H2O2Hi	RAPA	XBP1_H2O2Lo.Seed.m2	8.2e-07	4.6193e-05	0.45	20	9	1	0	47	0
STE12	BUT14	Alpha	third.node234	6e-08	1.88708e-26	0.43	88	38	0.314518	0.06	107	7
STE12	Alpha	BUT14	third.node161	3.8e-07	2.10076e-27	0.44	107	48	0.0993248	0.11	88	10
STE12	Alpha	BUT14	DIG1_Alpha.meme_c.m1	1.8e-07	2.35105e-30	0.42	107	46	0.113757	0.09	88	8
STE12	BUT90	Alpha	third.node189	4.819e-05	1.64606e-12	0.42	56	24	0.0241857	0.14	106	15
STE12	Alpha	BUT90	third.node161	0.00032074	1.43044e-26	0.44	106	47	0.0174902	0.16	56	9
STE12	Alpha	BUT90	DIG1_Alpha.meme_c.m1	0.00012701	4.86689e-26	0.39	106	42	0.0882456	0.1	56	6
STE12	YPD	BUT14	DIG1_Alpha.node1	0.0082421	3.26694e-07	0.31	41	13	0.0148255	0.12	89	11
STE12	YPD	BUT14	DIG1_Alpha.converge.m5	0.00227839	4.23717e-07	0.31	41	13	0.0862064	0.1	89	9
STE12	BUT14	YPD	third.node234	0.00028599	4.70518e-25	0.41	89	37	0.159189	0.09	41	4
TEC1	BUT14	Alpha	TEC1_BUT14.meme_c.m2	0.00025126	2.08501e-05	0.3	33	10	1	0	38	0
TEC1	Alpha	BUT14	DIG1_Alpha.converge.m5	0.0394877	1.68812e-08	0.36	38	14	0.0455368	0.15	33	5
TEC1	YPD	BUT14	third.node234	0.0321068	1.14841e-05	0.34	23	8	0.186468	0.1	29	3
TEC1	BUT14	YPD	TEC1_BUT14.meme_c.m2	0.0278097	0.00029438	0.27	29	8	0.774495	0.04	23	1
YAP1	H2O2Lo	YPD	YAP1_H2O2Lo.Seed.m2	0.0119154	0.000380215	0.25	24	6	0.4121	0.05	55	3
YAP6	H2O2Lo	H2O2Hi	NRG1_H2O2Lo.Seed.m5	0.00452011	3.60424e-08	0.33	51	17	0.383832	0.09	44	4
YAP6	H2O2Hi	H2O2Lo	YAP6_H2O2Hi.meme_c.m1	1.287e-05	5.47617e-08	0.31	44	14	1	0	51	0
YAP6	H2O2Hi	H2O2Lo	YAP6_H2O2Hi.Seed.m2	2.24e-06	1.51343e-10	0.4	44	18	0.973418	0.01	51	1
YAP6	H2O2Hi	YPD	YAP6_H2O2Hi.meme_c.m1	0.00011297	1.24509e-07	0.32	40	13	0.711084	0.04	65	3
YAP6	H2O2Hi	YPD	YAP6_H2O2Hi.Seed.m2	2.291e-05	1.75267e-12	0.47	40	19	0.154046	0.1	65	7
YAP6	YPD	H2O2Hi	MBP1_YPD.meme_c.m4	0.00141951	3.12121e-08	0.69	65	45	0.459422	0.37	40	15
YAP6	YPD	H2O2Hi	AZF1_YPD.meme_c.m2	0.00106933	1.47348e-08	0.67	65	44	0.474558	0.35	40	14
YAP6	YPD	H2O2Hi	third.node659	0.0223966	4.29491e-10	0.32	65	21	0.121822	0.12	40	5
YAP6	YPD	H2O2Lo	MBP1_YPD.meme_c.m4	0.00296108	5.47462e-08	0.7	60	42	0.304507	0.4	42	17
YAP6	YPD	H2O2Lo	AZF1_YPD.meme_c.m2	0.00030837	1.34807e-09	0.71	60	43	0.432306	0.35	42	15
YAP6	YPD	H2O2Lo	third.node659	0.0207665	1.79882e-07	0.28	60	17	0.301425	0.09	42	4
legend
TF		Name of the transcription factor
condition1		Environmental condition of the ChIP-chip assay
condition2		Environmental condition of the ChIP-chip assay
motif		Name of the differential motif
differential p-value		significance of the differential motif between these conditions (Chi-Square p-value)
enrich cond1/2		Enrichment (-log10 hypergeometric p-value) of sequences with motif among the sequences bound by the TF in this condition
coverage cond1/2		percent of sequences with the motif among the sequences bound by the TF in the relevant condition
#bound cond1/2		total number of sequences bound by the TF in the relevant condition
#motif cond1/2		total number of sequences with the motif among the sequences bound by the TF in the relevant condition
